# Supplementary material for: Transcriptomic Responses of Mycoplasma bovis Upon Treatments of trans-Cinnamaldehyde, Carvacrol, and Eugenol
Source: Front Microbiol. 2022 Jun 6;13:888433. doi: 10.3389/fmicb.2022.888433 (PMC9207385; doi:10.3389/fmicb.2022.888433)
Supplement: Supplementary file 2 [file Table_2.XLSX]

## Sheet: CAR (Up-regulated)
Up-regulated genes after CAR treatment
Gene ID	Log2FoldChange	Padj	Gene Name	Gene Symbol
MBOVPG45_RS01410	-2.95464	0.00564257	16S ribosomal RNA
MBOVPG45_RS01420	-3.72435	0.00128985	16S ribosomal RNA
MBOVPG45_RS02675	-1.93408	0.0416272	30S ribosomal protein S18
MBOVPG45_RS01335	-1.61031	0.0644518	30S ribosomal protein S3	rpsC
MBOVPG45_RS02685	-1.34632	0.083753	30S ribosomal protein S6	rpsF
MBOVPG45_RS04195	-1.59281	0.0266715	30S ribosome-binding factor RbfA	rbfA
MBOVPG45_RS00445	-1.00624	0.09985	50S ribosomal protein L1
MBOVPG45_RS00440	-1.48346	0.0643416	50S ribosomal protein L11	rplK
MBOVPG45_RS01690	-1.50196	0.0374506	50S ribosomal protein L20	rplT
MBOVPG45_RS01305	-1.61202	0.0508741	50S ribosomal protein L3	rplC
MBOVPG45_RS01310	-1.47495	0.0643416	50S ribosomal protein L4	rplD
MBOVPG45_RS01380	-1.9734	0.0110609	50S ribosomal protein L6	rplF
MBOVPG45_RS03520	-1.27346	0.09985	50S ribosomal protein L7/L12	rplL
MBOVPG45_RS00565	-1.31579	0.0660634	ABC transporter ATP-binding protein
MBOVPG45_RS00555	-1.4111	0.0484385	ABC transporter permease
MBOVPG45_RS00560	-1.21022	0.0660954	ABC transporter permease
MBOVPG45_RS01655	-1.55751	0.0282102	alpha/beta hydrolase
MBOVPG45_RS00515	-1.036	0.0889882	alpha-ketoacid dehydrogenase subunit beta
MBOVPG45_RS00570	-1.42917	0.0538627	ATP-binding cassette domain-containing protein
MBOVPG45_RS03400	-1.25017	0.0539914	bifunctional metallophosphatase/5'-nucleotidase
MBOVPG45_RS01625	-2.13636	0.0452361	biotin/lipoyl-binding protein
MBOVPG45_RS01780	-1.49335	0.0215473	cation-transporting P-type ATPase
MBOVPG45_RS03000	-1.46641	0.0364521	CTP synthase
MBOVPG45_RS00105	-1.1697	0.083753	deoxynucleoside kinase
MBOVPG45_RS03870	-1.2612	0.0787227	DNA polymerase III subunit delta'
MBOVPG45_RS02810	-1.34131	0.0335855	DNA recombination protein RmuC	rmuC
MBOVPG45_RS01465	-1.20246	0.0495617	DNA-directed RNA polymerase subunit alpha
MBOVPG45_RS03510	-1.3893	0.0335855	DNA-directed RNA polymerase subunit beta
MBOVPG45_RS03505	-1.31237	0.0464809	DNA-directed RNA polymerase subunit beta'	rpoC
MBOVPG45_RS01670	-1.48593	0.0262233	elongation factor 4	lepA
MBOVPG45_RS03405	-1.36829	0.0511253	elongation factor G	fusA
MBOVPG45_RS01075	-1.48782	0.0181462	endonuclease/exonuclease/phosphatase family protein
MBOVPG45_RS02250	-1.33815	0.0452361	endopeptidase La	lon
MBOVPG45_RS02195	-1.83673	0.0241536	F0F1 ATP synthase subunit A
MBOVPG45_RS02205	-1.85863	0.0469821	F0F1 ATP synthase subunit B	atpF
MBOVPG45_RS00075	-1.7379	0.0127403	hypothetical protein
MBOVPG45_RS00770	-1.25399	0.0326898	hypothetical protein
MBOVPG45_RS02655	-1.15724	0.0956027	hypothetical protein
MBOVPG45_RS03195	-1.10412	0.0873849	hypothetical protein
MBOVPG45_RS03200	-1.2037	0.083753	hypothetical protein
MBOVPG45_RS03540	-1.00732	0.09985	hypothetical protein
MBOVPG45_RS03605	-1.57792	0.064372	hypothetical protein
MBOVPG45_RS03915	-1.51114	0.046839	hypothetical protein
MBOVPG45_RS04420	-2.36484	0.00977937	hypothetical protein
MBOVPG45_RS01630	-1.32396	0.0511253	lactate dehydrogenase
MBOVPG45_RS03610	-1.50409	0.0563331	L-ribulose-5-phosphate 4-epimerase
MBOVPG45_RS00690	-1.2259	0.0889882	membrane protein
MBOVPG45_RS00750	-1.1827	0.064372	phosphate acetyltransferase
MBOVPG45_RS03935	-1.03272	0.083753	phosphatidate cytidylyltransferase
MBOVPG45_RS01665	-1.39002	0.0374511	phosphotransferase
MBOVPG45_RS02700	-1.10325	0.0658725	preprotein translocase subunit SecA	secA
MBOVPG45_RS01430	-1.05805	0.0889882	preprotein translocase subunit SecY	secY
MBOVPG45_RS00510	-1.05873	0.0889882	pyruvate dehydrogenase E1 subunit alpha
MBOVPG45_RS02585	-1.82847	0.0200589	ribonuclease III	rnc
MBOVPG45_RS03965	-1.22938	0.0644518	ribosome assembly cofactor RimP
MBOVPG45_RS03110	-1.27016	0.0889882	ribosome small subunit-dependent GTPase A	rsgA
MBOVPG45_RS03105	-1.62407	0.0508741	ribulose-phosphate 3-epimerase
MBOVPG45_RS00675	-1.59338	0.0197076	spermidine/putrescine ABC transporter permease
MBOVPG45_RS02170	-1.57263	0.0452361	threonine--tRNA ligase
MBOVPG45_RS03960	-1.45508	0.0181462	transcription termination/antitermination protein NusA	nusA
MBOVPG45_RS03950	-1.25138	0.083753	translation initiation factor IF-2
MBOVPG45_RS03450	-1.23309	0.0722268	transposase
MBOVPG45_RS00695	-1.07009	0.083753	tRNA 4-thiouridine(8) synthase ThiI	thiI
MBOVPG45_RS00185	-1.37242	0.0511253	variable surface lipoprotein
MBOVPG45_RS04085	-1.32919	0.0469821	variable surface lipoprotein

## Sheet: CAR Down-regulated
Down-regulated genes after CAR treatment
Gene ID	Log2FoldChange	Padj	Gene Name	Gene Symbol
MBOVPG45_RS04640	2.71246	0.00120254	hypothetical protein
MBOVPG45_RS02840	2.43677	0.00105316	PTS transporter subunit EIIB
MBOVPG45_RS01105	2.18996	0.00564257	phosphoglycerate kinase
MBOVPG45_RS04435	2.16483	0.00564257	variable surface lipoprotein
MBOVPG45_RS01030	2.10079	0.0246671	hypothetical protein
MBOVPG45_RS00040	1.92742	0.00149531	NADH-dependent flavin oxidoreductase
MBOVPG45_RS01290	1.92608	0.00564257	Holliday junction resolvase RecU	recU
MBOVPG45_RS00305	1.8679	0.00312752	serine--tRNA ligase	serS
MBOVPG45_RS01270	1.8435	0.0271661	rRNA pseudouridine synthase
MBOVPG45_RS00045	1.82426	0.00942058	lipoate--protein ligase A
MBOVPG45_RS01710	1.8214	0.00109042	nucleotidyltransferase
MBOVPG45_RS02845	1.77432	0.0152127	BspA family leucine-rich repeat surface protein
MBOVPG45_RS00450	1.73319	0.00167469	hypothetical protein
MBOVPG45_RS03170	1.65331	0.00739425	thiol peroxidase	tpx
MBOVPG45_RS00050	1.62066	0.00942058	lipoate--protein ligase
MBOVPG45_RS01275	1.61273	0.00739425	M42 family metallopeptidase
MBOVPG45_RS00060	1.58994	0.0889882	calcium-binding protein
MBOVPG45_RS03485	1.55765	0.0130324	M42 family peptidase
MBOVPG45_RS03480	1.55533	0.0262233	YneF family protein
MBOVPG45_RS00930	1.53233	0.0114645	hypothetical protein
MBOVPG45_RS00310	1.532	0.0223444	glycosyltransferase family 2 protein
MBOVPG45_RS02245	1.51369	0.0266715	glycerol-3-phosphate acyltransferase
MBOVPG45_RS00820	1.51345	0.0198378	site-specific DNA-methyltransferase
MBOVPG45_RS02765	1.49718	0.0110609	elongation factor Ts
MBOVPG45_RS03065	1.49332	0.0324064	restriction endonuclease subunit S
MBOVPG45_RS04695	1.47828	0.0198378	hypothetical protein
MBOVPG45_RS04630	1.44182	0.0907627	hypothetical protein
MBOVPG45_RS00830	1.43226	0.0262233	site-specific DNA-methyltransferase
MBOVPG45_RS02395	1.42065	0.0282102	hypothetical protein
MBOVPG45_RS01605	1.41223	0.0127403	hypothetical protein
MBOVPG45_RS02130	1.39098	0.0325449	variable surface lipoprotein
MBOVPG45_RS01185	1.39003	0.0130324	type I restriction-modification system subunit M
MBOVPG45_RS03215	1.38839	0.0282102	transketolase
MBOVPG45_RS02240	1.38699	0.0131869	hypothetical protein
MBOVPG45_RS03515	1.36156	0.0181462	hypothetical protein
MBOVPG45_RS01045	1.36137	0.0616096	hypothetical protein
MBOVPG45_RS00125	1.35641	0.0200958	pseudouridine-5'-phosphate glycosidase
MBOVPG45_RS04515	1.34956	0.0278219	hypothetical protein
MBOVPG45_RS04170	1.3386	0.0200589	ribosome biogenesis GTPase Der	der
MBOVPG45_RS01500	1.33044	0.0272287	deoxyribose-phosphate aldolase	deoC
MBOVPG45_RS02105	1.31548	0.0266715	peptidase S41
MBOVPG45_RS03310	1.30863	0.0864569	16S rRNA (guanine(966)-N(2))-methyltransferase RsmD	rsmD
MBOVPG45_RS00455	1.29542	0.0320794	hypothetical protein
MBOVPG45_RS00935	1.28941	0.0223444	SocA family protein
MBOVPG45_RS02330	1.28736	0.0643416	Bsp6I family type II restriction endonuclease
MBOVPG45_RS02455	1.28639	0.0223444	type IV secretory system conjugative DNA transfer family protein
MBOVPG45_RS04220	1.2853	0.0660634	DegV family protein
MBOVPG45_RS02670	1.28353	0.0464187	hypothetical protein
MBOVPG45_RS01600	1.27567	0.0266715	hypothetical protein
MBOVPG45_RS03235	1.26619	0.0266715	ribose-phosphate pyrophosphokinase
MBOVPG45_RS00840	1.25496	0.0262233	site-specific DNA-methyltransferase
MBOVPG45_RS00740	1.25209	0.0131869	valine--tRNA ligase
MBOVPG45_RS03225	1.25105	0.0287354	hypothetical protein
MBOVPG45_RS03085	1.23708	0.046839	AAA family ATPase
MBOVPG45_RS04680	1.19783	0.083753	hypothetical protein
MBOVPG45_RS04440	1.1969	0.0628277	IS3 family transposase
MBOVPG45_RS01170	1.18372	0.0492552	hypothetical protein
MBOVPG45_RS02850	1.17825	0.0721079	hypothetical protein
MBOVPG45_RS02260	1.17678	0.0644518	hypothetical protein
MBOVPG45_RS00055	1.17389	0.0326898	deacetylase SIR2
MBOVPG45_RS02570	1.17115	0.0452361	HAD family phosphatase
MBOVPG45_RS00230	1.1635	0.0282102	hypothetical protein
MBOVPG45_RS04175	1.14643	0.0511253	(d)CMP kinase
MBOVPG45_RS03080	1.14382	0.0452361	S8 family peptidase
MBOVPG45_RS00065	1.13632	0.0644518	LLM class flavin-dependent oxidoreductase
MBOVPG45_RS00860	1.12086	0.0722268	hypothetical protein
MBOVPG45_RS03810	1.11514	0.0452361	ATP-binding protein
MBOVPG45_RS00920	1.11503	0.0643416	hypothetical protein
MBOVPG45_RS00640	1.11072	0.0356021	membrane protein
MBOVPG45_RS03560	1.09968	0.0644518	DNA adenine methylase
MBOVPG45_RS04645	1.09909	0.083753	hypothetical protein
MBOVPG45_RS00500	1.09648	0.0632665	FAD-dependent oxidoreductase
MBOVPG45_RS01175	1.08761	0.0907627	hypothetical protein
MBOVPG45_RS02550	1.07577	0.083753	zinc-dependent alcohol dehydrogenase
MBOVPG45_RS03535	1.07481	0.0364521	lysine--tRNA ligase	lysS
MBOVPG45_RS00005	1.06592	0.0671054	chromosomal replication initiator protein DnaA	dnaA
MBOVPG45_RS01685	1.05927	0.064372	DNA2/NAM7 family helicase
MBOVPG45_RS02095	1.05699	0.0643416	BspA family leucine-rich repeat surface protein
MBOVPG45_RS03060	1.0542	0.0969452	SAM-dependent DNA methyltransferase
MBOVPG45_RS03655	1.04838	0.0667068	DUF285 domain-containing protein
MBOVPG45_RS04210	1.04541	0.0511253	tyrosine--tRNA ligase
MBOVPG45_RS03930	1.03776	0.046839	CDP-diacylglycerol--glycerol-3-phosphate 3-phosphatidyltransferase	pgsA
MBOVPG45_RS03230	1.03399	0.046839	hypothetical protein
MBOVPG45_RS02115	1.03325	0.0511253	variable surface lipoprotein
MBOVPG45_RS03355	1.01731	0.083753	hypothetical protein
MBOVPG45_RS04130	1.01226	0.0787227	Asp-tRNA(Asn)/Glu-tRNA(Gln) amidotransferase subunit GatB	gatB
MBOVPG45_RS03270	1.01041	0.0671054	DNA cytosine methyltransferase
MBOVPG45_RS00010	1.00654	0.0722268	DNA polymerase III subunit beta

## Sheet: TC+EU (Up-regulated)
Up-regulated genes after TC+EU treatment
Gene ID	Log2FoldChange	Padj	Gene Name	Gene Symbol
MBOVPG45_RS03425	1.55927	0.0943133	ATP-binding cassette domain-containing protein
MBOVPG45_RS04460	1.6874	0.0943133	hypothetical protein

## Sheet: TC (Up-regulated)
Up-regulated genes after TC+EU treatment
Gene ID	Log2FoldChange	Padj	Gene Name	Gene Symbol
MBOVPG45_RS04460	2.36862	0.00883171	hypothetical protein

## Sheet: EU+CAR (Up-regulated)
Up-regulated genes after EU+CAR treatment
Gene ID	Log2FoldChange	Padj	Gene Name	Gene Symbol
MBOVPG45_RS00055	1.1231	0.0970127	deacetylase SIR2
MBOVPG45_RS00460	1.04711	0.0987859	hypothetical protein
MBOVPG45_RS00655	1.15548	0.0970127	oligoendopeptidase F	pepF
MBOVPG45_RS01745	1.06424	0.0970127	ECF transporter S component
MBOVPG45_RS01990	1.13551	0.0970127	hypothetical protein
MBOVPG45_RS02085	1.18346	0.0970127	PTS transporter subunit EIIB
MBOVPG45_RS02180	1.36694	0.0970127	variable surface lipoprotein
MBOVPG45_RS02770	1.398	0.0970127	30S ribosomal protein S2	rpsB
MBOVPG45_RS03425	1.72749	0.0238036	ATP-binding cassette domain-containing protein
MBOVPG45_RS04460	2.16508	8.6e-05	hypothetical protein
